# Supplementary material for: Saussurea involucrata (Snow Lotus) ICE1 and ICE2 Orthologues Involved in Regulating Cold Stress Tolerance in Transgenic Arabidopsis
Source: Int J Mol Sci. 2021 Oct 7;22(19):10850. doi: 10.3390/ijms221910850 (PMC8509503; doi:10.3390/ijms221910850)
Supplement: Supplementary file 1 [file ijms-22-10850-s001.zip]

Archive with 1 entries (1 files):
- ijms-1376961-supplementary.pdf
